# Supplementary material for: Impact of Vitamin D3 Deficiency on Phosphatidylcholine-/Ethanolamine, Plasmalogen-, Lyso-Phosphatidylcholine-/Ethanolamine, Carnitine- and Triacyl Glyceride-Homeostasis in Neuroblastoma Cells and Murine Brain
Source: Biomolecules. 2021 Nov 15;11(11):1699. doi: 10.3390/biom11111699 (PMC8615687; doi:10.3390/biom11111699)
Supplement: Supplementary file 1 [file biomolecules-11-01699-s001.zip]

Archive with 1 entries (1 files):
- biomolecules-1376909-supplementary.pdf
